# Supplementary material for: Adult outdoor group sport play during a pandemic: Feasibility, acceptability, and program adherence results from a study of modifications to mitigate COVID-19 risk
Source: Prev Med Rep. 2021 Jun 27;23:101476. doi: 10.1016/j.pmedr.2021.101476 (PMC8249198; doi:10.1016/j.pmedr.2021.101476)
Supplement: Supplementary Data 1 [file mmc1.csv]

Participant	Age	Age (0= under 30, 1 = over 30)	Sex (0 = male, 1 = female)	BMI	BMI category (0 = normal, 1 = overweight)	Overall attendance	Session 1 (1 = attended, 0 = absent)	Session 2 (1 = attended, 0 = absent)	Session 3 (1 = attended, 0 = absent)	Session 4 (1 = attended, 0 = absent)	Program enjoyment (0-10)	What did you enjoy about the program?	Social connectedness (0-10)	How did the safety focus effect experience?	How to enhance social component?	Would you recommend the program to others? (0-10)	Why would you recommend to others?	Did you feel safe during program? (0-10)	What can we do to make it safer?	How did the focus on safety impact experience?	Willing to participate in program if offered in the future? (0 = no, 1 = yes)	Why do you want to continue?
8	23	0	1	19.9	0	3	1	1	1	0	9	I liked that it was a group of similar people (fitness-wise) so nobody was or felt out of place. I liked that it wasn't focused on rules or winning - you were just going to have fun. I also enjoyed the friendly level of competition in this.	8	When getting water and stuff, you can't just chat - you need to make sure you're distancing, though this is just how things are now.	Nothing comes to mind.	8	For some it may not work. It would depend on the person - Some have preexisting conditions, so I wouldn't feel comfortable recommending to them, but for the general, average healthy person, it's a 10/10. I don't think people are out as much or have a social activity they can do where they're out or can get exercise. I feel very lonely and stuck in the house, and if someone came to me and asked (a…	10	Nothing comes to mind.	It was a positive - I felt like we were all safe and safety was a priority. We were not put in a situation where research came before safety.	1	I like having something scheduled to go workout, and when you have a group depending on you, you're a lot more likely to do it.
11	25	0	1	25.9	1	4	1	1	1	1	10	Generally, I think part of the main reason I enjoyed it was the social aspect - Everyone was really friendly. During this pandemic, you don't see people much. We had a really good group, so being out and being around and supporting each other was great. In the games, (my previous experiences with this in high-school gym class were very negative), it was nothing but positivity and "don't worry abo…	8	Positive because my big aversion to doing anything is safety - Is everyone going to follow the rules? Is anyone going to refuse to comply? Or complain all about the measures? It turned out everyone followed through, which really gave me feelings of higher regard for the others. Everyone was very nice to me, basically opposite of my high-school class (bullied, etc.). "Good tries," the nice cheers,…	No specific suggestions here but I think somehow giving us time in the beginning to get to know each other would help.	8	It was really nice to get out and not be in a competitive environment. A study of this nature allows for those who are not athletic and don't want to join a league, or for those who don't just want to join a gym for a treadmill. This is a great way to prime those for exercise and allow them to get out in a very low stress type of way.	9	You guys did really well. Maybe, just be upfront with all of the details.	Positive - Part of the reason I limit so many of my social activities is because it's simply not worth it because I'd be terrified the whole time. I have so many considerations that much of the general social activities are not fun, but with this, everyone was following the rules and doing their best not to contact one another. This made me more likely to come because they're doing everything the…	1	Social interaction - I would want to be around those who I am comfortable with, and I really liked this group. Also, just with general exercise, I normally try every week as best I can, so when I was doing these sessions, I could check off my boxes as a way to get my exercise in without really thinking of it.
12	27	0	1	21	0	4	1	1	1	1	9	I'm used to playing everything competitively and it was really nice for a change to just get out and join a group of of people who weren't as competitive. It made me focus more on the enjoyment as opposed to crushing opponents.	8	Don't really think it impacted it at all. We're all just there to have fun, play sports, and not get too close together. Masks made us unable to judge facial expressions and human connection, but not of fault to you because that's just how it is these days.	I think playing sports is inherently social and I don't think you could make people be any more social than they're comfortable being, pandemic or not. only change would be to make sure others are changing teams each time to allow for more talking	10	I'd recommend this because it is a good social experience, and if somebody was in a tight spot with money, that'd be helpful as well.	10	You guys did a pretty good job - You had masks, had sanitizer, stayed distance. Awesome you provided masks.	I think it ended up being nicer because with you having to social distance, it added to the less competitive, more fun aspect of the sports as opposed to being challenged to be on the players. The masks were annoying at first but I got used to it.	1	The ability to be active in a team environment without the high level of competition, low stakes, and everyone was learning something new. It was nice to do this as a group of people.
13	31	1	0	20.7	0	4	1	1	1	1	9	Definitely the social aspect of it, and it was good to get out and just exercise.	8	Nothing comes to mind - I'm neutral on that, though. For me, the safety didn't make a difference.	I think you did everything you could ask for as far as this is concerned. I think the safety measures and comfort are up to other people. I liked the name tags you used, too.	10	I know a lot of people who have a hard time getting out and about and moving - I think it'd be good for them, and something different, too, rather than just walking on a treadmill. Get people out for something different.	8	I'm not really sure - I think you guys did everything you could do with the safety, especially given the fact that this is physical activity and sports. I think there is only so much you can do here with social distancing. but maybe you could consider switching up the sports and games.	The fact that we would sanitize the game ball and our hands after every round definitely helped with the safety. Also, the fact that we were required to wear our masks at all times helped, too.	1	The social part of it. It has been kind of hard to meet new people and really interact with others since COVID.
14	43	1	0	25.7	1	4	1	1	1	1	10	I liked the diversity. I liked the fact this was even being done in the first place - It gives people who may have been concerned an opportunity to get out, move around, get to know others who they otherwise wouldn't meet, and play sports and games.	10	The focus was a positive because the rules were established and made everyone feel safe and know they/we can still talk and converse at a distance. Again, I thought it was very positive.	Honestly, I don't know. Truth be told, the breaks we had in between were well-spaced and, at the end of it all, I liked the fact you made this continuation available. I liked the downtime to talk and chat in this program.	10	Well, I had fun! It goes with what I said before. It was a nice environment. It was a a session that was long enough to be exercise but was also short enough that life didn't change drastically - To me, this was a huge plus. I probably would have signed up for this (say if I was going to gym for weights only) because this was compensated, but the fact this was a social thing made it a lot better.	10	What I mentioned above (Emphasize more caution to folks re: weather conditions and concerns re: slipperiness, etc.)		1	Something different, playing different sports and events I haven't played or even thought about in years. I like diversity, and I hate getting into a rut. When I get into a rut, my mindset isn't as positive as I'd like it to be. This was enjoyable and different.
15	40	1	1	29.9	1	3	1	1	1	0	9	Probably the fact that I was around people! Personally, being a single mom, I just really deal with my children and my coworkers - that's about it. To do something in a fun environment where we really didn't know each other and still all had each others backs was really cool. There no bias or preconceived notions related to athletic ability.	10	I don't think it did because I remember the very first night we were all out there and we're like, "Oh ok, we're too close," and we would think about what we were doing, or "Oh I don't have my mask on." We've grown up not dealing with masks and just within the last few months we had to adjust our lives. For me, what I sensed out there was that we were all just doing what we needed to do.	I've been thinking about this - If, once the Recreation Center is finally built, and if they offer something like this, I'd actually pay for this because it gave me the opportunity I needed and was meaning to do without adding more stress to my day (coordinating a babysitter, etc.). It gave me enjoyment to be around people. My recommendation would be to have more sessions to allow all to became m…	10	I like it. I like it because it gave me a chance to exercise and communicate with people of different backgrounds. This was really relaxing after work.	10	I really wouldn't have an answer to that. You had hand sanitizer, we were wearing masks, we did the temperature checks, and that all seems to be the protocol for this.	Didn't bother me one bit.	1	I enjoyed the social part and the fact that it was not boring. It was sports that we could all participate in regardless of our skill level. This wasn't just recess playing dodgeball.
19	25	0	1	20.1	0	3	0	1	1	1	10	I really had fun. It was nice to hang out with people during this time where you don't see people much. Second, I think I got the workout I needed.	8	I think I was comfortable because I could tell everyone else in the group was very careful - They all wore masks as much as they needed to.	I would recommend doing an introduction or a huddle each time to get to know each other.	10	The joy from the physical activities - It was fun.	10	Based on my knowledge, I think you did all you can do.	I think generally I felt safe while participating - I had no concerns of putting myself in danger.	1	I like to have group exercise. Second, it was also very fun to talk with people of different backgrounds.
22	22	0	0	19.8	0	4	1	1	1	1	8	Meeting new people, and the physical activities.	7	No impact comes to mind.	A first day introduction - Throw a ball from one person to another, and have each person say a fun fact. Something more than the name tags because they were hard to read at times.	10	for a way to get out and do something different	8	Choosing games to promote distancing - Most of the games we played (other than the ultimate soccer we tested at the end) were close together.	The measures did not impact me in any way, but some of the masks were hard to breathe in. Once I tested the masks and found the right fit, I was OK.	1	This makes you physically active. I hate running outside, but this gives you purpose to run. It also has a great social aspect. It was nice to meet new people.
26	38	1	1	26.7	1	4	1	1	1	1	9	getting out and seeing people and people actually encouraged me to workout more	7	positive -started the name tags negative - hard to remember who was on your team and knowing their names	in beginning have an introductory time (both pre mask and post mask with 6ft distance)	9	This was really fun and got you moving, which is the whole goal. I think a lot of times exercise can feel like a chore. This didn't feel burdensome, which was nice.	8	nothing	positive- because I knew people were thinking about it and taking it seriously	1	I was trying to help the team and not just me. I ran more in a week than I did in the past 10 years.
27	23	0	1	25.4	1	3	1	1	1	0	8	I think it was very low stakes - There was no sense of competitiveness or strict rules, just easy going activity that got us moving. I enjoyed the people who were part of this as well. This was overall very laid back and enjoyable.	6	I don't think it did - I don't think this was the sense, and I don't think connectedness and safety worked in tandem at all. If this were a scaled survey, I'd say "neutral."	I think it'd be interesting if you had a little pow-wow at the beginning where we all introduce ourselves. Although it was fun, and we had all comradery in the following sessions, it would have been better if you did an ice breaker upfront.	9	I'd recommend the program because I had a good time and think it's a program different types of people would enjoy. You don't need to be most alethic - or you could be, it really doesn't matter. This is universal, is for all, and many would enjoy.	7	I think this is difficult because I'd say stress distancing more during the activities, but I know the goal is to remain toned-down and lax to avoid making it unenjoyable. Maybe, emphasize a personal bubble while playing the game.	I think the selection of the activities would be the most influential factor in me feeling safe/unsafe. I preferred activities that removed your hands so you weren't communally using items while sweating - This was my biggest concern.	1	It was just really fun and was something I normally don't get out of exercise. I don't really ever do it unless I have a reason to do it - this gave me a reason to do it. People are much more likely to exercise in a group rather than by themselves. This gave me motive to get outside of the house.
30	23	0	1	21.6	0	3	1	1	0	1	8	On Day 1, we were all a bunch of strangers - Day 1 was awkward, but after we started playing I felt connected to all. This made the games that much more enjoyable. This all felt like a fast community - Again, I really liked the people and the games.	9	The fact we all agreed to the masks and hand sanitizing allowed me to feel relaxed and able to focus on getting to know people. It was nice to have social engagement afterwards, too - I think it's really cool we're on all a group text now.	On Day 1, do a more thorough introduction - Have everyone say their name, age, connection to PSH, etc. Take some time upfront to get to know people a bit.	8	it gave me socializing and be on my own and run and enjoy	7	If someone is feeling unsafe, remove sports in which you have hand contact - For example, play soccer over handball.		1	I liked a scheduled regimen for my to-do list. Even on the rainy night, I knew the program was there, so I went. I was glad I went because I ended up having fun.
34	38	1	0	24.2	0	4	1	1	1	1	10	running around, giggling. i enjoyed soccer the most	8	didnt impact it negatively at all	just more sessions. and longer warm up and little more work on introduction.	9	I just think it was a great running opportunity - We ran up and down that field. It was a nice time because everyone participated, it wasn't like one person could take over. There was lots of teamwork - it was collective, not individual; it was a team effort.	7	doing sports with just your feet or do something like volleyball	coming close at times and sharing the ball	1	i loved getting out and being with people
38	39	1	1	25.8	1	3	1	1	1	0	10	I really enjoyed the activities you chose, and I really enjoyed the participants. We all gave 110% effort.	10	Positive - We were all conscious of the well-being of each other. Negative - Celebrating and congratulating, no high-fives or anything of the sort.	Clap-up for the person as a whole group, or do a gesture. Do this so long as it's not individualized - You don't want for anyone to feel left out.	10	Socially, it's always good to meet people. I think the interaction was good - everyone was really friendly. This was just a good something to do and was a good change.	8	Aside from the mask thing - In the future, you can use something that's not directly on your face, like a face shield.	Only thing is wanting to celebrate and high-five with each other, and with the masks and sweating, you just unconsciously pull the mask down and wipe the sweat off of your face. In my opinion, you just need to be more conscious of those things - don't high-five, and don't wipe your face.	1	Love the activities, loved that it was a workout that wasn't too long. It was good working up a sweat, and you knew you were getting a workout. I got to make really cool new friends, and I just really enjoyed it. The setting was nice and beautiful, the staff was great and hands-on, and Kayla was really great and right there. She was really helpful, really great, and really on top of things. If yo…
40	40	1	1	21	0	3	0	1	1	1	8	I liked that it got me out of the house and gave me something to do. I liked the interaction with others - I traditionally am just a dog walker or elliptical person (while watching the Kardashians), but I really liked this.	7	I'm not sure it did. We were all just very cognizant of the safety measures.	Do an introduction in the beginning - Have everyone tell a fact about themselves or something of the sort.	10	Again, its an opportunity to meet people you wouldn't meet or know otherwise. It's also an opportunity to exercise, which is something I really don't do or talk about in causal conversation - This gave me a dedicated period to do this. There is only a net benefit to get out of this provided you do not sustain an injury.	8	Not sure there is anything additional you can do - I can't think of anything.	One negative - I would have been more interactive if not conscious of not getting close to people.	1	I enjoyed it - It got me out of the house and gave me access to others. I like that it involved sports over individual exercise.
44	35	1	0	20.7	0	4	1	1	1	1	8	It provided a clear opportunity to really interact with others (where otherwise, in large part, we're locked in our houses and talking to our computers). This really was an open opportunity to do something different and meet people outside of my social circle.	4	Net positive - I'm honing in on shared experience of all of us sanitizing at the end of each period, and I think this increased group cohesion. The promoting of the safety feature as taking part in the program helped to bring us together.	When you're engaging in a team sport, odds are you will connect with people more (this is my baseline for this answer and response). I think there really wasn't much done to get people to know each other until given the name tags, but you couldn't really read the names because we're supposed to be distanced. I was just interacting with other subjects across the way. If you really want us to conne…	9	I would recommend it to my family to help get them on an exercise program. none of my family exercises so it is a good way to start	10	I would say should an exercise mask be invented or economically viable, give everyone a specific exercise mask. I guess another thing could be me taking an issue with soccer itself as a sport that one needs to really close-in on the 6 foot distance to engage with the soccer ball in, whereas with the frisbee and football games, you're incentivized to spread out more.	I felt it was very positive. First, it was held outside, which needed to be done. Having this spaced outside made those who were even a little considered at ease. Masks while exercising also was a double-feature. A third feature was giving everyone sanitizer after every break - to some it may seem excessive, but if you're trying to put people at ease, I think those 3 together put many at ease. A …	1	I felt safe doing it. Held in the evenings outside of the standard 9-5 business hours.
45	31	1	0	28.4	1	4	1	1	1	1	8	meet new people and you are actually doing physical activity but doing it in a fun way	9	the social connectedness was not affected to much. However, not seeing the persons face at first was hard but as you got to know the person it was fine.	No changes needed. Loved the warm up sessions and then gradually progressed with the social component throughout the games	9	I'd recommend this as a really fun way to get some exercise.	8	tailoring activities where you automatically have and maintain that social distancing will help	certain activities like frisbee and soccer you have the social distancing already, but with handball or football you do not so it was harder to adjust.	1	the social component both while playing and during breaks
52	35	1	0	24.4	0	4	1	1	1	1	8	I enjoyed the competition part of the exercise. Compared to regular exercise, this was a lot more fun to be in game-based exercise with other people and was a lot more enjoyable. It feels a lot less like work.	7	In a positive way - All kind of in the same boat.	Having it be a little bit longer - more sessions would help. Maybe, a little bit of time before or after for socializing and stretching, stuff like that.	10		8	Clarifying some specific rules with the games. For example, if handoffs are allowed or not allowed, things like that.	Positive - Made me feel more comfortable being able to participate.	1	The competition aspect of it making it more fun than just going to the gym and working out. This was more of a social program.
